# Supplementary material for: Development of Double-Film Composite Food Packaging with UV Protection and Microbial Protection for Cherry Preservation
Source: Foods. 2025 Jun 27;14(13):2283. doi: 10.3390/foods14132283 (PMC12249171; doi:10.3390/foods14132283)
Supplement: Supplementary file 1 [file foods-14-02283-s001.zip]

Archive with 1 entries (1 files):
- foods-3695093-supplementary.pdf
